# Supplementary material for: Biopsy bacterial signature can predict patient tissue malignancy
Source: Sci Rep. 2021 Sep 17;11:18535. doi: 10.1038/s41598-021-98089-3 (PMC8448740; doi:10.1038/s41598-021-98089-3)
Supplement: Supplementary file 1 — Supplementary Tables. [file 41598_2021_98089_MOESM1_ESM.xlsx]

## Sheet: S.tab_1
Supplementary table1: Differentially abundant taxa between normal adacent and tumour tissue
Differentially abundant taxa	Skin Swab	Tumour	Between differences	Within differences	Effect	Overlap	Wilcoxon p-value	Adjusted p-value	Taxon increased in
Staphylococcus epidermidis	7.15938	0.165156	-6.94667	5.11418	-1.20997	0.1188	2.19121e-05	0.00264104	normal
Staphylococcus unclassified	13.0271	8.792	-4.6055	4.34832	-0.972957	0.1056	4.91047e-06	0.00092935	normal
Staphylococcus aureus	4.5353	0.268243	-3.66235	5.43628	-0.611883	0.2526	0.018674	0.204222	normal
Anaerococcus octavius	6.13668	0.864541	-4.14373	6.5119	-0.582525	0.2582	0.0227235	0.239971	normal
Dermacoccus nishinomiyaensis	2.84529	-0.15295	-3.77202	5.99623	-0.550216	0.286943	0.0296587	0.240201	normal
Brachybacterium unclassified	5.48627	0.375046	-3.9798	6.38693	-0.548454	0.291	0.0216701	0.213375	normal
Pseudomonas unclassified	3.64262	0.00804981	-3.28847	5.73418	-0.498656	0.2964	0.0475958	0.308425	normal
Corynebacterium unclassified	8.34264	6.38471	-2.60657	6.10491	-0.465689	0.213357	0.00312931	0.0970077	normal
Porphyromonas pasteri	6.45334	2.94656	-2.03386	5.3125	-0.437824	0.270546	0.0160774	0.225264	normal
Staphylococcus succinus	8.63946	3.21327	-2.20979	8.1875	-0.329938	0.2878	0.0401574	0.302316	normal
Streptococcus infantis	8.01723	6.75143	-1.38757	5.49068	-0.259095	0.299	0.0222368	0.268449	normal
Acinetobacter unclassified	4.51405	6.60371	1.62963	6.09621	0.297786	0.3232	0.0448175	0.342596	tumor
Methylobacterium unclassified	0.0477223	5.27082	4.3473	7.46288	0.526554	0.2858	0.0151786	0.183096	tumor
Brevibacterium sanguinis	-0.770405	2.30306	4.51184	5.9802	0.666333	0.25095	0.0128703	0.160422	tumor

## Sheet: S.tab_2
Supplementary table 2: Differentially abundant taxa between normal adjacent and skin swabs
Differentially abundant taxa	Skin Swab	Tumour	Between differences	Within differences	Effect	Overlap	Wilcoxon p-value	Adjusted p-value	Taxon increased in
Clostridioides difficile	9.80027	-0.520563	-10.5704	3.12766	-3.38175	1.40363e-05	2.38419e-07	7.29561e-05	normal
Staphylococcus epidermidis	7.1721	2.41421	-3.62451	6.75632	-0.484986	0.3204	0.0144263	0.334442	normal
Brachybacterium unclassified	5.52954	0.494136	-3.42262	6.59684	-0.447335	0.322336	0.0388687	0.363916	normal
Streptococcus infantis	8.02685	6.62969	-1.71673	6.53068	-0.31055	0.291542	0.00762123	0.230924	normal
Haemophilus unclassified	7.14712	6.58068	-0.743717	4.46822	-0.17766	0.3454	0.0322596	0.445932	normal
Acinetobacter unclassified	4.53675	6.65195	1.82887	6.21485	0.312664	0.313137	0.033774	0.416768	skin
Rhizobium unclassified	0.180476	6.05628	4.02789	6.71394	0.541669	0.2844	0.0262208	0.356191	skin
Methylobacterium unclassified	0.0801603	6.24018	4.33854	6.78334	0.567277	0.271	0.0159294	0.265044	skin
Ralstonia unclassified	-0.606377	2.95678	4.07094	5.80249	0.626703	0.262547	0.0223057	0.312368	skin

## Sheet: S.tab_3
Supplementary table 3: Differentially abundant taxa between skin swabs and tumour tissue
Differentially abundant taxa	Skin Swab	Tumour	Between differences	Within differences	Effect	Overlap	Wilcoxon p-value	Adjusted p-value	Taxon increased in
Staphylococcus unclassified	12.0424	8.73658	-3.50052	4.32423	-0.7187	0.1774	8.11854e-05	0.0106418	skin
Anaerococcus octavius	6.67991	0.8104	-4.50814	6.98732	-0.59305	0.246951	0.00788278	0.174403	skin
Rhizobium unclassified	5.92676	0.361744	-4.00776	6.40821	-0.569434	0.2698	0.014405	0.236865	skin
Kocuria unclassified	5.79487	0.319295	-3.93249	6.5006	-0.549358	0.283743	0.0222319	0.286488	skin
Enhydrobacter unclassified	2.10981	-0.253406	-3.61893	6.0464	-0.534411	0.2952	0.0428186	0.33878	skin
Corynebacterium unclassified	8.29631	6.25358	-3.06469	5.7298	-0.522674	0.239552	0.00256502	0.121342	skin
Brevibacterium sanguinis	-0.312941	2.23228	3.49664	6.45658	0.50164	0.292	0.0452991	0.345539	tumour
Halomonas xinjiangensis	0.484461	6.86865	4.58369	7.44494	0.578834	0.281344	0.0187161	0.283866	tumour
Clostridioides difficile	-0.611872	11.3421	11.3703	4.20298	2.52023	0.0403919	8.56693e-09	2.33021e-06	tumour

## Sheet: S.tab_4
Supplementary table 4: Feature importance for the binary classifier normal adjacent versus tumour tissue
	Frequency	Gain	Normalised gain	Relative importance
Staphylococcus epidermidis	1	0.398772	0.398772	1
Staphylococcus unclassified	0.934783	0.204798	0.191441	0.480077
Acinetobacter unclassified	0.847826	0.0643079	0.0545219	0.136725
Halomonas xinjiangensis	0.695652	0.0554999	0.0386086	0.0968189
Anaerococcus octavius	0.695652	0.0513425	0.0357165	0.0895663
Clostridioides difficile	0.630435	0.0425203	0.0268063	0.0672222
Staphylococcus aureus	0.326087	0.0260271	0.0084871	0.0212831
Methylobacterium unclassified	0.369565	0.0190398	0.00703646	0.0176453
Porphyromonas pasteri	0.369565	0.0163041	0.00602541	0.0151099
Neisseria subflava	0.217391	0.0147611	0.00320895	0.00804708
Lawsonella clevelandensis	0.217391	0.00902837	0.00196269	0.00492184
Lactococcus lactis	0.195652	0.00986077	0.00192928	0.00483806
Corynebacterium unclassified	0.23913	0.00701864	0.00167837	0.00420885
Finegoldia magna	0.217391	0.00623642	0.00135574	0.0033998
Porphyromonas catoniae	0.195652	0.00616345	0.00120589	0.00302402
Haemophilus unclassified	0.195652	0.00579887	0.00113456	0.00284514
Enhydrobacter unclassified	0.130435	0.00455942	0.000594706	0.00149135
Abiotrophia defectiva	0.152174	0.00384457	0.000585043	0.00146711
Pseudomonas unclassified	0.0869565	0.0051789	0.000450339	0.00112932
Sphingomonas unclassified	0.0652174	0.00553924	0.000361255	0.000905919
Dermacoccus nishinomiyaensis	0.108696	0.00309687	0.000336617	0.000844134
Brevibacterium sanguinis	0.108696	0.00293553	0.00031908	0.000800157
Chryseobacterium indologenes	0.0652174	0.00383247	0.000249944	0.000626785
Kocuria rhizophila	0.0869565	0.00274323	0.000238542	0.000598192
Alcanivorax venustensis	0.0869565	0.0022155	0.000192653	0.000483115
Paracoccus unclassified	0.108696	0.0016661	0.000181098	0.000454139
Prevotella copri	0.0869565	0.00180398	0.000156868	0.000393378
Rothia mucilaginosa	0.108696	0.00139084	0.000151179	0.000379111
Peptoniphilus gorbachii	0.0434783	0.00269345	0.000117107	0.000293668
Fusobacterium periodonticum	0.0652174	0.00171087	0.000111579	0.000279806
Gemella sanguinis	0.0652174	0.00136174	8.88094e-05	0.000222707
Aggregatibacter segnis	0.0434783	0.00194817	8.47029e-05	0.00021241
Schaalia odontolytica	0.0652174	0.00124797	8.13891e-05	0.000204099
Staphylococcus succinus	0.0434783	0.00173765	7.55501e-05	0.000189457
Janibacter unclassified	0.0434783	0.00166833	7.25359e-05	0.000181898
Actinomyces unclassified	0.0434783	0.0015116	6.57218e-05	0.000164811
Brachybacterium unclassified	0.0434783	0.0013964	6.0713e-05	0.00015225
Streptococcus infantis	0.0434783	0.00090502	3.93487e-05	9.86748e-05
Bifidobacterium longum	0.0217391	0.00160417	3.48733e-05	8.74517e-05
Neisseria mucosa	0.0217391	0.0013661	2.96979e-05	7.44735e-05
Micrococcus unclassified	0.0434783	0.00067986	2.95591e-05	7.41255e-05
Granulicatella unclassified	0.0434783	0.00059833	2.60143e-05	6.52362e-05
Leptotrichia shahii	0.0217391	0.000952525	2.07071e-05	5.19271e-05
Escherichia.Shigella unclassified	0.0217391	0.000505186	1.09823e-05	2.75403e-05
Corynebacterium massiliense	0.0217391	0.00042895	9.32499e-06	2.33843e-05
Streptococcus cristatus	0.0217391	0.000319299	6.94128e-06	1.74067e-05
Eikenella corrodens	0.0217391	0.000293292	6.37591e-06	1.59889e-05
Cenchrus americanus	0.0217391	0.000186144	4.0466e-06	1.01477e-05
Propionibacterium unclassified	0.0217391	0.000162786	3.53882e-06	8.8743e-06
Lachnoanaerobaculum umeaense	0.0217391	0.000113975	2.47772e-06	6.21338e-06
Gemella unclassified	0.0217391	0.000112307	2.44145e-06	6.12242e-06
Neisseria cinerea	0.0217391	0.000109206	2.37404e-06	5.95339e-06
Alloprevotella rava	0.0217391	7.9013e-05	1.71767e-06	4.30741e-06
Streptococcus salivarius	0.0217391	2.26639e-05	4.92694e-07	1.23553e-06

## Sheet: S.tab_5
Supplementary table 5: Feature importance for the binary classifier normal adjacent versus skin swab
	Frequency	Gain	Normalised gain	Relative importance
Clostridioides difficile	0.913043	0.822255	0.750755	1
Staphylococcus epidermidis	0.195652	0.0323393	0.00632726	0.00842787
Rhizobium unclassified	0.130435	0.0236561	0.00308558	0.00410996
Ralstonia unclassified	0.173913	0.0174923	0.00304214	0.00405211
Acinetobacter unclassified	0.152174	0.0182566	0.00277819	0.00370052
Methylobacterium unclassified	0.108696	0.0151767	0.00164964	0.00219731
Prevotella melaninogenica	0.130435	0.0117238	0.0015292	0.00203688
Staphylococcus aureus	0.108696	0.0121129	0.00131662	0.00175372
Haemophilus unclassified	0.0869565	0.00711018	0.000618276	0.000823539
Streptococcus salivarius	0.0434783	0.00604369	0.000262769	0.000350006
Enhydrobacter unclassified	0.0869565	0.00272635	0.000237074	0.00031578
Brachybacterium unclassified	0.0434783	0.00510145	0.000221802	0.000295439
Eikenella corrodens	0.0434783	0.00509778	0.000221643	0.000295226
Porphyromonas pasteri	0.0434783	0.00219385	9.53849e-05	0.000127052
Streptococcus cristatus	0.0217391	0.00360486	7.83665e-05	0.000104384
Staphylococcus succinus	0.0434783	0.00140531	6.11003e-05	8.13851e-05
Lawsonella clevelandensis	0.0217391	0.00270794	5.88683e-05	7.84121e-05
Janibacter unclassified	0.0217391	0.00225498	4.90212e-05	6.52959e-05
Peptostreptococcus stomatis	0.0434783	0.00109916	4.77895e-05	6.36553e-05
Corynebacterium unclassified	0.0434783	0.000964778	4.19469e-05	5.58729e-05
Streptococcus infantis	0.0217391	0.00156836	3.40948e-05	4.5414e-05
Bradyrhizobium unclassified	0.0217391	0.000935038	2.03269e-05	2.70753e-05
Anaerococcus octavius	0.0434783	0.000386976	1.68251e-05	2.24108e-05
Anaerococcus unclassified	0.0217391	0.000705101	1.53283e-05	2.04172e-05
Pseudomonas unclassified	0.0217391	0.000640915	1.39329e-05	1.85586e-05
Finegoldia magna	0.0217391	0.000593234	1.28964e-05	1.71779e-05
Streptococcus gordonii	0.0217391	0.000393701	8.55873e-06	1.14002e-05
Alloprevotella rava	0.0217391	0.000326848	7.10539e-06	9.46433e-06
Corynebacterium massiliense	0.0217391	0.000273826	5.95273e-06	7.929e-06
Acinetobacter johnsonii	0.0217391	0.000240947	5.23798e-06	6.97694e-06
Neisseria mucosa	0.0217391	0.000204191	4.43894e-06	5.91263e-06
Actinomyces unclassified	0.0217391	0.000174253	3.78811e-06	5.04573e-06
Streptococcus unclassified	0.0217391	0.000153835	3.34424e-06	4.4545e-06
Cenchrus americanus	0.0217391	7.93251e-05	1.72446e-06	2.29697e-06

## Sheet: S.tab_6
Supplementary table 6: Feature importance for the binary classifier tumour tissue versus skin swab
	Frequency	Gain	Normalised gain	Relative importance
Clostridioides difficile	1	0.718579	0.718579	1
Staphylococcus unclassified	0.717391	0.110883	0.0795464	0.1107
Rhizobium unclassified	0.326087	0.0264285	0.00861799	0.0119931
Halomonas xinjiangensis	0.413043	0.0199019	0.00822036	0.0114397
Dermacoccus nishinomiyaensis	0.326087	0.0188123	0.00613446	0.00853693
Anaerococcus octavius	0.282609	0.01752	0.00495129	0.0068904
Fusobacterium periodonticum	0.369565	0.010907	0.00403085	0.00560948
Brevibacterium sanguinis	0.195652	0.0119873	0.00234534	0.00326385
Corynebacterium unclassified	0.217391	0.0100892	0.00219331	0.00305229
Staphylococcus epidermidis	0.130435	0.0106235	0.00138567	0.00192835
Rothia mucilaginosa	0.23913	0.00579337	0.00138537	0.00192793
Neisseria mucosa	0.152174	0.00333541	0.000507562	0.000706341
Streptococcus unclassified	0.130435	0.00310852	0.000405459	0.00056425
Streptococcus infantis	0.0869565	0.00386824	0.000336369	0.000468102
Veillonella rogosae	0.108696	0.00275132	0.000299056	0.000416177
Micrococcus unclassified	0.0652174	0.00441877	0.00028818	0.000401042
Fusobacterium unclassified	0.0869565	0.00317084	0.000275725	0.000383709
Acinetobacter johnsonii	0.0869565	0.00252453	0.000219524	0.000305498
Acinetobacter unclassified	0.0652174	0.00276406	0.000180265	0.000250863
Propionibacterium unclassified	0.108696	0.00138965	0.000151049	0.000210205
Lactococcus lactis	0.0652174	0.0020211	0.000131811	0.000183432
Peptostreptococcus stomatis	0.0434783	0.00184294	8.01277e-05	0.000111509
Neisseria unclassified	0.0652174	0.00082776	5.39844e-05	7.51266e-05
Granulicatella unclassified	0.0652174	0.000787161	5.13366e-05	7.14418e-05
Schaalia odontolytica	0.0434783	0.000481972	2.09553e-05	2.91621e-05
Prevotella melaninogenica	0.0217391	0.000878975	1.91081e-05	2.65916e-05
Pseudomonas unclassified	0.0217391	0.000785036	1.7066e-05	2.37496e-05
Helicobacter pylori	0.0217391	0.000681484	1.48149e-05	2.06169e-05
Kocuria unclassified	0.0217391	0.000640467	1.39232e-05	1.9376e-05
Clostridiales unclassified	0.0217391	0.000543881	1.18235e-05	1.6454e-05
Enhydrobacter unclassified	0.0217391	0.000502861	1.09318e-05	1.5213e-05
Peptoniphilus gorbachii	0.0217391	0.000465801	1.01261e-05	1.40918e-05
Methylobacterium unclassified	0.0217391	0.000205551	4.46849e-06	6.21851e-06
Capnocytophaga leadbetteri	0.0217391	0.000192441	4.18349e-06	5.82189e-06
Gemella sanguinis	0.0217391	0.000180473	3.92333e-06	5.45984e-06
Haemophilus unclassified	0.0217391	0.000105768	2.29931e-06	3.1998e-06

## Sheet: S.tab_7
Supplementary table 7: Read per sample before decontamination, aggregated on family level (or highest available taxanomic rank) and filtered by an abundance in at least 5% of the samples
Family	Mol.3	Mol.4	Mol.5	Mol.6	Mol.7	Mol.9	Mol.10	Mol.124	Mol.15	Mol.18	Mol.19	Mol.21	Mol.23	Mol.24	Mol.49	Mol.8	Mol.11	Mol.12	Mol.17	Mol.20	Mol.26	Mol.1	Mol.2	Mol.29	Mol.30	Mol.31	Mol.32	Mol.33	Mol.35	Mol.36	Mol.125	Mol.39	Mol.50	Mol.63	Mol.71	Mol.73	Mol.75	Mol.59	Mol.34	Mol.37	Mol.38	Mol.41	Mol.65	Mol.78	Mol.27	Mol.28	Mol.14	Mol.43	Mol.44
Acetobacteraceae	38	0	0	0	0	0	0	0	4	0	7	0	0	0	0	0	17	0	0	9	0	0	0	0	0	0	0	0	0	0	66	0	0	33	25	20	0	0	0	103	0	28	39	0	26	0	0	0	0
Actinomycetaceae	103	66	188	44	0	9	79	0	10	160	37	42	69	251	0	169	0	70	47	24	17	60	102	69	19	72	20	74	51	25	0	29	0	97	33	42	33	38	0	113	131	0	142	68	61	0	119	50	0
Actinomycetales unclassified	51	43	50	57	34	43	32	0	19	0	27	0	0	197	0	39	0	78	53	9	23	56	90	0	0	54	31	26	95	0	0	0	0	22	0	46	36	36	28	0	0	0	33	0	21	0	0	0	0
Aerococcaceae	0	22	34	0	8	28	0	0	9	0	48	0	8	0	0	66	42	66	25	21	47	178	0	62	0	0	0	23	25	0	0	235	0	112	0	36	36	39	21	99	54	0	0	398	137	40	23	57	14
Alcanivoracaceae	0	0	0	0	0	0	0	0	0	0	0	17	0	0	0	0	0	0	39	0	24	0	12	0	0	0	0	0	0	30	0	0	0	0	0	31	0	0	0	0	0	0	0	0	19	0	0	0	0
Alphaproteobacteria unclassified	0	0	12	11	5	0	0	0	0	0	0	0	0	0	0	32	0	0	0	0	0	0	0	0	0	0	0	0	0	0	0	0	58	0	0	0	0	26	0	0	0	0	0	0	0	0	0	0	0
Bacillaceae 1	0	0	0	0	0	0	0	0	0	0	0	0	0	0	0	0	0	0	45	0	0	56	0	0	0	0	0	0	31	0	63	0	0	123	29	11	0	0	0	0	0	0	34	0	17	0	0	46	0
Bacillales Incertae Sedis X	0	0	0	0	0	0	0	0	0	0	0	0	0	0	0	0	0	0	0	0	0	0	0	0	0	0	0	0	0	0	0	0	0	0	0	23	0	0	0	0	0	0	0	0	0	0	0	0	0
Bacillales Incertae Sedis XI	45	16	126	3	52	62	0	10	5	72	68	40	10	0	0	41	0	6	0	42	0	49	212	17	0	61	11	0	25	51	0	58	0	0	40	0	0	0	0	0	0	32	53	58	71	0	116	29	0
Bacilli unclassified	0	0	0	0	0	30	0	0	0	0	0	0	0	0	0	0	0	1	0	0	0	23	0	0	0	0	0	0	0	0	0	0	0	0	0	0	0	0	0	0	0	0	0	0	0	0	0	0	0
Bacteria unclassified	101	219	227	98	297	2	142	541	127	127	386	97	450	193	224	231	615	777	38	188	88	146	34	0	0	0	0	0	0	0	0	43	0	108	0	23	6	0	0	0	0	0	0	0	18	0	46	920	425
Bacteroidaceae	0	0	0	0	0	0	0	0	0	0	113	0	0	0	0	0	0	0	0	0	0	0	0	0	0	0	0	0	0	0	0	0	0	0	0	0	0	0	0	0	0	0	0	0	0	0	12	0	0
Bacteroidetes unclassified	0	0	0	12	0	0	0	0	0	0	0	0	0	0	0	44	0	5	0	0	0	0	0	0	0	0	0	0	0	0	0	0	0	0	0	0	0	0	0	0	0	0	0	0	0	0	0	0	0
Bifidobacteriaceae	14	7	23	197	4	0	54	0	0	10	33	0	0	0	0	0	0	0	74	0	0	0	59	0	0	42	0	0	35	34	0	48	0	90	0	0	34	0	0	51	0	0	71	0	34	0	0	63	0
Bradyrhizobiaceae	0	0	0	0	0	0	0	0	0	0	0	12	0	0	0	0	0	0	0	0	0	0	0	31	18	0	0	32	0	0	0	0	48	37	64	0	0	19	0	17	0	66	0	0	0	0	0	20	0
Brevibacteriaceae	0	0	0	21	0	0	0	0	12	0	0	71	0	0	33	71	0	0	0	0	0	291	0	0	0	0	0	0	0	0	0	0	26	49	286	0	0	36	0	55	43	0	0	0	68	0	0	79	0
Brucellaceae	0	14	0	0	0	0	19	0	0	0	14	0	0	0	0	21	0	0	0	0	0	0	0	18	0	18	0	28	0	0	0	31	0	0	0	0	0	0	0	0	0	0	0	0	0	0	0	0	0
Burkholderiaceae	0	0	20	0	0	0	0	0	0	0	0	0	0	52	0	0	0	0	0	0	0	0	45	15	0	34	49	0	0	0	0	51	0	0	82	16	10	17	26	33	0	37	26	34	32	0	0	0	0
Burkholderiales incertae sedis	0	0	0	22	0	0	0	0	0	0	0	0	0	0	0	0	0	0	0	0	0	0	0	0	14	0	0	0	0	0	0	0	0	0	0	0	0	0	0	0	0	0	36	0	0	11	0	0	0
Burkholderiales unclassified	0	0	22	0	0	0	0	0	5	0	22	0	0	0	0	0	0	0	0	0	0	0	0	0	0	0	0	0	30	0	0	0	0	0	0	0	0	0	0	0	0	0	0	0	0	0	0	0	0
Campylobacteraceae	12	14	0	0	11	0	0	0	0	0	0	10	0	0	0	70	16	0	0	0	0	0	20	0	0	19	0	0	0	0	0	0	0	41	0	0	0	0	0	24	0	0	0	0	23	4	0	0	0
Candidatus Saccharibacteria unclassified	0	0	50	9	0	7	0	0	0	12	29	0	0	0	0	80	0	0	0	0	0	0	64	29	29	0	43	0	34	0	0	0	0	0	50	0	0	0	0	0	0	0	0	0	21	0	0	0	0
Cardiobacteriaceae	0	0	0	0	0	0	0	0	0	0	0	0	0	0	0	0	0	0	0	0	0	0	0	0	0	0	0	0	0	0	0	0	0	45	0	0	0	0	0	0	0	0	36	0	25	0	0	0	0
Carnobacteriaceae	53	31	0	58	42	31	33	0	0	35	34	54	52	80	0	71	0	57	70	34	29	47	137	101	15	71	107	27	40	22	0	0	0	23	27	0	0	0	0	46	0	0	91	50	15	0	32	42	0
Caulobacteraceae	0	0	0	9	14	0	0	0	3	23	0	0	0	0	0	45	0	0	0	0	0	13	0	0	0	0	0	51	0	0	0	83	0	0	0	0	48	0	0	50	50	0	0	0	0	0	19	0	0
Chitinophagaceae	0	0	0	0	0	0	0	0	0	0	0	0	0	89	0	0	0	0	0	0	0	0	0	0	0	0	0	0	0	0	0	0	0	0	0	0	0	0	0	0	38	0	0	0	0	0	15	16	0
Clostridiaceae 1	0	0	0	0	0	0	0	0	0	0	0	0	0	0	0	0	0	0	0	0	34	0	0	0	0	0	0	0	0	0	0	0	0	0	0	26	0	0	0	0	0	0	0	0	0	0	0	0	0
Clostridiales Incertae Sedis XI	11	152	148	81	93	191	106	0	11	408	31	48	16	195	10	91	308	104	0	243	799	470	40	72	948	70	168	77	69	0	0	0	161	38	382	324	253	36	122	1218	0	0	58	6036	567	0	0	51	0
Clostridiales unclassified	14	10	62	7	0	0	26	0	0	0	0	11	0	0	0	29	0	21	0	0	0	53	27	0	0	5	21	0	0	21	0	0	30	110	47	17	0	0	0	0	0	0	66	0	79	0	0	0	0
Comamonadaceae	16	20	34	23	0	0	57	0	0	0	0	16	33	0	0	23	13	16	0	13	33	0	30	15	0	15	0	0	0	0	0	0	38	0	33	0	0	14	0	0	40	41	26	56	0	0	0	47	0
Coriobacteriaceae	0	0	0	0	0	0	0	0	0	0	68	11	12	0	0	34	0	6	0	0	0	0	0	31	0	0	0	18	0	24	0	0	0	0	40	0	0	0	0	0	0	0	0	0	16	0	0	26	0
Corynebacteriaceae	191	670	794	401	158	1304	583	229	125	2447	26	111	108	483	52	663	255	308	304	46	10206	1526	29	347	3066	1265	1434	88	306	20	628	103	523	105	375	176	154	121	202	3159	0	165	225	1131	916	17	198	371	17
Cyanobacteria unclassified	0	0	17	0	0	0	0	0	0	0	0	13	0	85	0	0	0	0	0	0	0	0	0	0	0	0	0	0	0	0	0	0	0	0	17	0	0	0	0	0	0	0	0	0	0	0	0	0	0
Cytophagaceae	82	0	0	0	0	0	0	0	0	0	24	0	0	0	0	24	0	11	0	0	0	0	0	0	0	0	0	0	0	0	0	0	0	0	0	0	0	0	0	0	0	0	0	0	0	0	26	0	0
Dermabacteraceae	27	14	0	35	16	0	31	0	28	19	0	18	23	0	0	54	0	25	75	48	0	3807	30	14	8	0	29	0	0	0	0	0	0	32	32	48	0	0	0	50	0	0	0	0	1810	0	32	0	0
Dermacoccaceae	38	0	24	68	18	0	33	0	0	173	23	0	31	59	0	55	0	0	44	0	0	0	0	55	0	31	58	26	0	29	0	0	41	0	0	0	0	27	0	80	0	0	75	0	0	24	31	0	0
Dietziaceae	0	0	0	0	0	0	0	0	0	0	0	0	0	0	0	0	0	0	0	0	0	43	0	0	0	0	0	0	0	0	0	0	0	0	0	41	0	0	0	0	0	0	0	0	110	0	0	0	0
Enterobacteriaceae	0	0	0	63	21	0	53	0	19	17	27	0	19	31	0	31	0	15	42	19	0	13	33	0	0	77	0	0	0	0	0	71	0	155	28	36	0	0	0	37	0	49	82	0	0	14	14	20	0
Enterococcaceae	0	0	0	0	0	0	0	0	20	0	79	0	0	98	0	0	0	0	104	39	0	0	0	0	0	0	0	0	0	0	0	0	0	59	38	0	0	0	0	0	0	0	0	0	0	0	0	52	0
Erysipelotrichaceae	0	0	0	0	0	2	0	0	0	0	36	0	0	0	0	28	0	0	27	0	0	0	0	0	0	26	0	0	0	0	0	0	0	0	0	0	21	0	0	52	0	0	0	0	0	0	0	0	0
Eubacteriaceae	0	0	0	0	0	0	0	0	0	0	0	0	0	0	0	0	0	0	0	0	0	0	0	0	0	0	0	0	0	0	0	0	0	0	0	0	0	0	0	0	0	0	0	0	0	0	0	0	0
Firmicutes unclassified	0	0	0	0	0	4	0	0	0	0	15	0	0	0	0	0	0	0	0	0	0	0	0	0	0	0	0	0	0	0	0	0	0	0	0	0	31	0	0	0	0	0	0	0	0	0	0	0	0
Flavobacteriaceae	51	34	96	85	21	31	77	0	15	0	0	41	0	35	0	194	0	46	19	21	22	17	254	56	52	55	63	0	117	0	0	38	249	22	33	56	0	15	15	0	92	30	194	42	0	5	21	21	0
Fusobacteriaceae	54	25	95	16	33	27	72	0	0	29	7	0	34	0	0	88	0	63	25	11	0	0	266	29	0	83	0	0	31	0	0	0	0	35	42	0	0	0	0	0	42	67	70	0	89	0	17	0	0
GpI	0	0	0	0	10	0	0	0	0	0	0	0	0	0	0	26	0	0	0	0	0	6	0	0	0	0	0	0	0	0	0	0	0	0	0	0	0	0	0	0	0	0	0	0	0	0	0	0	0
Halomonadaceae	0	0	20	8	11	0	0	0	34	33	38	42	31	56	0	37	0	0	65	48	0	0	38	0	0	0	0	0	0	0	0	0	0	346	0	0	0	78	20	0	36	0	1485	0	0	8	52	0	0
Hyphomicrobiaceae	8	0	0	0	6	0	0	0	0	0	0	0	0	0	0	0	0	0	0	0	0	0	0	0	0	0	0	0	0	17	0	0	0	0	0	0	0	0	0	0	0	0	0	0	0	0	0	0	0
Intrasporangiaceae	19	0	47	0	0	0	0	0	0	0	64	49	26	171	0	26	0	14	93	41	19	42	31	83	0	63	0	18	0	0	0	0	0	0	0	0	0	0	0	0	0	58	0	0	52	0	78	0	0
Lachnospiraceae	21	0	103	32	10	0	0	0	19	8	111	28	21	58	0	66	0	21	0	0	68	0	83	46	0	51	22	0	89	0	0	0	42	0	150	260	0	44	15	68	0	30	23	113	0	0	78	0	4
Lactobacillaceae	0	0	0	20	0	0	0	0	49	0	276	0	0	0	14	0	0	0	0	0	0	45	0	34	0	0	0	0	0	0	0	0	0	73	0	0	0	0	0	0	0	0	50	0	24	23	21	0	6
Leptotrichiaceae	54	0	67	32	12	0	92	0	0	34	0	0	0	137	0	113	0	26	0	7	0	0	185	27	0	65	49	0	77	0	0	0	0	84	0	75	0	25	0	0	0	0	36	0	14	0	10	0	0
Leuconostocaceae	0	7	0	0	0	5	0	0	0	0	20	0	0	0	0	0	0	0	0	3	0	17	0	0	0	0	0	0	0	0	0	0	0	0	0	0	0	0	0	0	0	110	0	0	16	0	0	0	0
Listeriaceae	0	0	0	0	0	0	0	0	0	0	0	0	0	0	0	0	0	0	0	0	0	0	0	0	0	0	0	0	0	0	0	0	0	35	0	0	0	0	0	0	0	0	34	0	0	0	0	0	0
Methylobacteriaceae	6	6	0	15	0	0	67	0	0	0	13	0	0	32	0	34	0	0	0	0	16	0	87	0	0	34	29	0	72	81	14	96	0	0	47	45	0	21	20	112	0	0	310	54	113	75	23	18	0
Microbacteriaceae	0	0	0	0	0	0	0	39	0	0	0	0	0	0	0	0	0	0	53	0	0	10	0	0	0	0	0	0	0	0	0	0	0	0	0	27	0	0	0	0	0	0	0	13	29	0	0	28	0
Micrococcaceae	98	83	231	240	116	76	194	0	66	1557	176	115	235	788	11	558	25	209	504	71	81	8042	1553	90	128	173	85	64	107	120	0	35	691	774	147	314	171	41	122	390	160	156	242	109	2622	59	217	100	0
Moraxellaceae	28	15	55	53	19	0	76	0	22	13	0	0	8	430	39	112	5	17	97	39	35	0	116	188	42	64	137	0	93	0	0	130	50	237	135	82	51	71	65	0	41	62	96	101	115	49	27	71	26
Neisseriaceae	106	61	74	120	48	100	28	0	46	71	54	79	0	180	0	438	16	134	207	30	8	141	313	132	25	145	43	11	143	41	0	0	22	34	47	41	78	37	47	10	31	0	120	0	56	35	115	73	0
Nocardiaceae	0	0	0	0	0	0	0	0	0	0	0	0	0	0	0	54	0	0	0	0	30	0	37	47	0	21	0	0	0	0	0	0	0	0	0	23	0	0	0	0	0	0	45	56	0	0	0	0	0
Nocardioidaceae	5	0	0	0	0	0	0	0	0	0	5	0	10	0	0	0	0	0	0	0	0	0	15	0	0	0	0	0	0	0	0	0	0	0	0	0	0	0	0	0	0	0	0	0	0	0	6	0	0
Oxalobacteraceae	0	0	22	0	0	0	24	0	0	0	0	0	0	0	0	0	0	21	0	0	0	0	0	0	0	0	0	0	0	0	0	28	0	0	0	0	0	0	0	0	0	39	0	0	25	0	0	0	0
Paenibacillaceae 1	0	0	0	0	0	0	0	0	3	0	0	0	0	77	0	20	0	0	0	0	0	0	0	0	0	0	0	0	0	0	0	0	0	0	0	0	0	0	0	0	0	0	0	0	0	0	0	0	0
Pasteurellaceae	81	56	66	91	73	62	138	50	78	56	63	74	36	207	0	170	17	56	123	48	27	49	1286	171	53	103	119	25	182	0	0	72	106	303	97	0	121	30	15	34	89	55	65	37	103	92	150	0	0
Peptostreptococcaceae	0	50	0	0	0	0	0	0	0	0	11	0	0	0	0	0	0	8	0	0	30	0	0	26	0	0	0	0	0	16	0	0	0	58	56	35	0	0	15	38	35	0	0	0	0	0	0	0	0
Phyllobacteriaceae	0	0	0	0	0	0	0	36	0	0	0	0	0	0	8	0	0	0	0	0	29	20	0	0	0	0	0	0	49	0	0	46	0	0	0	0	0	0	0	0	42	42	0	0	0	23	0	9	0
Planococcaceae	0	0	0	0	0	0	0	0	0	0	0	0	0	0	0	27	0	0	0	0	0	0	0	0	0	0	0	0	0	0	0	0	0	0	0	0	0	0	0	0	0	0	0	0	0	0	0	0	0
Porphyromonadaceae	73	73	77	69	30	28	82	42	13	48	68	39	32	0	0	182	0	47	57	14	44	53	85	62	0	131	68	0	59	0	0	31	59	31	0	33	30	0	0	75	37	0	26	0	54	4	91	49	0
Prevotellaceae	63	56	163	41	14	6	76	71	0	42	237	11	28	167	8	253	0	114	0	7	22	66	124	127	16	74	38	40	148	0	102	30	0	171	120	44	99	26	23	62	0	46	144	48	84	84	166	37	12
Promicromonosporaceae	0	0	0	0	0	0	0	0	0	0	0	0	0	0	0	0	0	0	0	0	0	0	0	0	0	0	0	0	0	0	0	0	0	0	0	0	0	0	0	0	0	0	43	0	0	0	0	0	0
Propionibacteriaceae	98	69	0	86	27	29	218	0	0	36	65	22	14	131	37	0	21	49	6	25	0	54	0	74	61	54	79	28	0	88	14	0	13	12	0	0	32	0	45	116	20	0	91	88	0	36	79	12	0
Pseudomonadaceae	43	0	25	47	10	0	0	0	25	11	29	0	4	0	0	119	0	40	57	8	0	11	0	0	16	0	0	12	0	33	0	0	73	209	0	25	0	0	0	0	0	0	89	0	0	14	44	0	0
Rhizobiaceae	0	0	0	0	0	0	26	36	0	0	0	14	0	0	0	81	0	0	32	0	0	0	0	31	0	30	0	29	39	14	0	182	35	0	0	0	45	0	41	34	92	68	52	27	34	0	25	0	0
Rhodobacteraceae	0	0	20	0	12	0	44	0	21	34	61	0	0	8	0	81	0	3	13	31	0	68	30	96	0	0	0	25	30	23	0	0	0	0	9	13	0	0	38	0	0	49	246	0	0	12	25	0	0
Rhodocyclaceae	0	0	0	0	0	0	0	41	0	0	0	0	0	0	0	0	0	0	24	0	0	0	0	0	0	0	0	0	0	0	0	0	0	0	0	0	0	0	0	0	0	0	0	0	0	0	9	0	0
Ruminococcaceae	16	0	22	0	0	0	0	0	0	0	47	0	0	55	0	0	0	10	0	0	0	15	0	38	0	0	0	0	0	0	0	0	34	34	29	0	31	0	0	0	0	0	0	55	44	0	0	0	0
Sphingobacteriaceae	0	0	0	0	0	0	30	0	0	0	0	0	0	0	0	37	0	0	0	10	0	0	0	0	0	0	0	0	0	36	0	27	0	0	0	21	0	0	0	0	0	0	0	0	0	0	0	0	0
Sphingomonadaceae	27	22	38	37	10	0	31	49	40	0	118	13	6	71	25	0	0	39	0	21	29	0	47	45	17	28	64	0	0	0	37	0	123	36	0	0	0	0	16	57	0	0	50	0	34	12	13	0	0
Sphingomonadales unclassified	0	0	0	0	0	0	0	0	0	0	0	0	0	0	0	0	11	0	0	0	27	0	0	0	0	0	0	0	0	0	0	0	0	0	22	0	0	0	0	0	0	0	0	0	0	0	0	0	0
Spirochaetaceae	0	0	25	0	9	0	0	0	8	0	8	0	0	0	0	28	0	0	0	0	0	0	0	21	0	0	0	0	0	0	0	0	0	0	0	0	0	0	0	39	38	0	0	0	0	0	0	0	0
SR1 unclassified	18	0	57	0	0	0	0	0	0	0	0	0	9	0	0	0	0	6	0	0	0	0	0	0	0	0	0	0	0	0	0	0	0	0	0	16	0	0	0	0	0	0	0	0	0	11	0	11	0
Staphylococcaceae	26134	9282	3237	671	419	22512	15299	378	18074	7961	3047	4860	988	6778	12192	2447	13581	643	14744	1656	934	39641	284	3828	1329	530	114	1063	1206	846	871	8122	5339	7361	14753	23580	1771	28959	1526	16643	1230	754	2208	745	15272	70	19380	945	136
Streptococcaceae	148	154	160	154	138	171	566	0	255	199	236	232	257	538	0	840	65	264	120	202	111	102	7854	78	86	122	208	114	201	104	54	127	177	139	362	96	115	20	62	173	62	85	418	100	257	458	147	48	15
Streptophyta	0	8	20	11	0	0	0	0	0	12	0	0	0	56	8	0	0	36	28	0	0	21	0	28	0	0	0	0	42	0	0	24	69	0	0	0	28	42	0	0	0	0	40	40	13	0	12	25	7
unknown unclassified	27	358	278	245	310	36	204	911	309	121	260	367	562	167	239	64	352	464	209	423	42	93	44	0	0	0	0	0	0	0	0	0	0	0	0	0	0	0	0	0	0	0	0	0	0	0	0	884	470
Veillonellaceae	71	33	23	49	34	0	98	0	0	39	177	11	52	106	0	175	9	91	61	11	21	15	44	201	36	20	27	23	61	19	49	0	0	70	120	0	56	0	0	54	144	54	144	39	52	15	91	0	0
Xanthomonadaceae	0	9	29	0	0	0	0	0	0	9	40	12	24	0	0	0	27	0	0	0	29	31	0	32	0	37	0	0	26	15	0	0	0	191	52	0	42	0	139	21	0	0	0	0	7	0	34	0	0
[truncated: 20 more columns]

## Sheet: S.tab_8
Supplementary table 8: Read per sample after decontamination, aggregated on family level (or highest available taxanomic rank) and filtered by an abundance in at least 5% of the samples
Family	Mol.3	Mol.4	Mol.5	Mol.6	Mol.7	Mol.9	Mol.10	Mol.124	Mol.15	Mol.18	Mol.19	Mol.21	Mol.23	Mol.24	Mol.49	Mol.8	Mol.11	Mol.12	Mol.17	Mol.20	Mol.26	Mol.1	Mol.2	Mol.29	Mol.30	Mol.31	Mol.32	Mol.33	Mol.35	Mol.36	Mol.125	Mol.39	Mol.50	Mol.63	Mol.71	Mol.73	Mol.75	Mol.59	Mol.34	Mol.37	Mol.38	Mol.41	Mol.65	Mol.78	Mol.27	Mol.28	Mol.14	Mol.43	Mol.44
Acetobacteraceae	38	0	0	0	0	0	0	0	4	0	7	0	0	0	0	0	17	0	0	9	0	0	0	0	0	0	0	0	0	0	66	0	0	33	25	20	0	0	0	103	0	28	39	0	26	0	0	0	0
Actinomycetaceae	103	66	188	44	0	9	79	0	10	160	37	42	69	251	0	169	0	70	47	24	17	60	102	69	19	72	20	74	51	25	0	29	0	97	33	42	33	38	0	113	131	0	142	68	61	0	119	50	0
Actinomycetales unclassified	51	43	50	57	34	43	32	0	19	0	27	0	0	197	0	39	0	78	53	9	23	56	90	0	0	54	31	26	95	0	0	0	0	22	0	46	36	36	28	0	0	0	33	0	21	0	0	0	0
Aerococcaceae	0	22	34	0	8	28	0	0	9	0	48	0	8	0	0	66	42	66	25	21	47	178	0	62	0	0	0	23	25	0	0	235	0	112	0	36	36	39	21	99	54	0	0	398	137	40	23	57	14
Alcanivoracaceae	0	0	0	0	0	0	0	0	0	0	0	17	0	0	0	0	0	0	39	0	24	0	12	0	0	0	0	0	0	30	0	0	0	0	0	31	0	0	0	0	0	0	0	0	19	0	0	0	0
Alphaproteobacteria unclassified	0	0	12	11	5	0	0	0	0	0	0	0	0	0	0	32	0	0	0	0	0	0	0	0	0	0	0	0	0	0	0	0	58	0	0	0	0	26	0	0	0	0	0	0	0	0	0	0	0
Bacillaceae 1	0	0	0	0	0	0	0	0	0	0	0	0	0	0	0	0	0	0	45	0	0	56	0	0	0	0	0	0	31	0	63	0	0	123	29	11	0	0	0	0	0	0	34	0	17	0	0	46	0
Bacillales Incertae Sedis X	0	0	0	0	0	0	0	0	0	0	0	0	0	0	0	0	0	0	0	0	0	0	0	0	0	0	0	0	0	0	0	0	0	0	0	23	0	0	0	0	0	0	0	0	0	0	0	0	0
Bacillales Incertae Sedis XI	45	16	126	3	52	62	0	10	5	72	68	40	10	0	0	41	0	6	0	42	0	49	212	17	0	61	11	0	25	51	0	58	0	0	40	0	0	0	0	0	0	32	53	58	71	0	116	29	0
Bacilli unclassified	0	0	0	0	0	30	0	0	0	0	0	0	0	0	0	0	0	1	0	0	0	23	0	0	0	0	0	0	0	0	0	0	0	0	0	0	0	0	0	0	0	0	0	0	0	0	0	0	0
Bacteria unclassified	101	219	227	98	297	2	142	541	127	127	386	97	450	193	224	231	615	777	38	188	88	146	34	0	0	0	0	0	0	0	0	43	0	108	0	23	6	0	0	0	0	0	0	0	18	0	46	920	425
Bacteroidaceae	0	0	0	0	0	0	0	0	0	0	113	0	0	0	0	0	0	0	0	0	0	0	0	0	0	0	0	0	0	0	0	0	0	0	0	0	0	0	0	0	0	0	0	0	0	0	12	0	0
Bacteroidetes unclassified	0	0	0	12	0	0	0	0	0	0	0	0	0	0	0	44	0	5	0	0	0	0	0	0	0	0	0	0	0	0	0	0	0	0	0	0	0	0	0	0	0	0	0	0	0	0	0	0	0
Bifidobacteriaceae	14	7	23	197	4	0	54	0	0	10	33	0	0	0	0	0	0	0	74	0	0	0	59	0	0	42	0	0	35	34	0	48	0	90	0	0	34	0	0	51	0	0	71	0	34	0	0	63	0
Bradyrhizobiaceae	0	0	0	0	0	0	0	0	0	0	0	12	0	0	0	0	0	0	0	0	0	0	0	31	18	0	0	32	0	0	0	0	48	37	64	0	0	19	0	17	0	66	0	0	0	0	0	20	0
Brevibacteriaceae	0	0	0	21	0	0	0	0	12	0	0	71	0	0	33	71	0	0	0	0	0	291	0	0	0	0	0	0	0	0	0	0	26	49	286	0	0	36	0	55	43	0	0	0	68	0	0	79	0
Brucellaceae	0	14	0	0	0	0	19	0	0	0	14	0	0	0	0	21	0	0	0	0	0	0	0	18	0	18	0	28	0	0	0	31	0	0	0	0	0	0	0	0	0	0	0	0	0	0	0	0	0
Burkholderiaceae	0	0	20	0	0	0	0	0	0	0	0	0	0	52	0	0	0	0	0	0	0	0	45	15	0	34	49	0	0	0	0	51	0	0	82	16	10	17	26	33	0	37	26	34	32	0	0	0	0
Burkholderiales incertae sedis	0	0	0	22	0	0	0	0	0	0	0	0	0	0	0	0	0	0	0	0	0	0	0	0	14	0	0	0	0	0	0	0	0	0	0	0	0	0	0	0	0	0	36	0	0	11	0	0	0
Burkholderiales unclassified	0	0	22	0	0	0	0	0	5	0	22	0	0	0	0	0	0	0	0	0	0	0	0	0	0	0	0	0	30	0	0	0	0	0	0	0	0	0	0	0	0	0	0	0	0	0	0	0	0
Campylobacteraceae	12	14	0	0	11	0	0	0	0	0	0	10	0	0	0	70	16	0	0	0	0	0	20	0	0	19	0	0	0	0	0	0	0	41	0	0	0	0	0	24	0	0	0	0	23	4	0	0	0
Candidatus Saccharibacteria unclassified	0	0	50	9	0	7	0	0	0	12	29	0	0	0	0	80	0	0	0	0	0	0	64	29	29	0	43	0	34	0	0	0	0	0	50	0	0	0	0	0	0	0	0	0	21	0	0	0	0
Cardiobacteriaceae	0	0	0	0	0	0	0	0	0	0	0	0	0	0	0	0	0	0	0	0	0	0	0	0	0	0	0	0	0	0	0	0	0	45	0	0	0	0	0	0	0	0	36	0	25	0	0	0	0
Carnobacteriaceae	53	31	0	58	42	31	33	0	0	35	34	54	52	80	0	71	0	57	70	34	29	47	137	101	15	71	107	27	40	22	0	0	0	23	27	0	0	0	0	46	0	0	91	50	15	0	32	42	0
Caulobacteraceae	0	0	0	9	14	0	0	0	3	23	0	0	0	0	0	45	0	0	0	0	0	13	0	0	0	0	0	51	0	0	0	83	0	0	0	0	48	0	0	50	50	0	0	0	0	0	19	0	0
Chitinophagaceae	0	0	0	0	0	0	0	0	0	0	0	0	0	89	0	0	0	0	0	0	0	0	0	0	0	0	0	0	0	0	0	0	0	0	0	0	0	0	0	0	38	0	0	0	0	0	15	16	0
Clostridiaceae 1	0	0	0	0	0	0	0	0	0	0	0	0	0	0	0	0	0	0	0	0	34	0	0	0	0	0	0	0	0	0	0	0	0	0	0	26	0	0	0	0	0	0	0	0	0	0	0	0	0
Clostridiales Incertae Sedis XI	11	152	148	81	93	191	106	0	11	408	31	48	16	195	10	91	308	104	0	243	799	470	40	72	948	70	168	77	69	0	0	0	161	38	382	324	253	36	122	1218	0	0	58	6036	567	0	0	51	0
Clostridiales unclassified	14	10	62	7	0	0	26	0	0	0	0	11	0	0	0	29	0	21	0	0	0	53	27	0	0	5	21	0	0	21	0	0	30	110	47	17	0	0	0	0	0	0	66	0	79	0	0	0	0
Comamonadaceae	16	20	34	23	0	0	57	0	0	0	0	16	33	0	0	23	13	16	0	13	33	0	30	15	0	15	0	0	0	0	0	0	38	0	33	0	0	14	0	0	40	41	26	56	0	0	0	47	0
Coriobacteriaceae	0	0	0	0	0	0	0	0	0	0	68	11	12	0	0	34	0	6	0	0	0	0	0	31	0	0	0	18	0	24	0	0	0	0	40	0	0	0	0	0	0	0	0	0	16	0	0	26	0
Corynebacteriaceae	191	670	794	401	158	1304	583	229	125	2447	26	111	108	483	52	663	255	308	304	46	10206	1526	29	347	3066	1265	1434	88	306	20	628	103	523	105	375	176	154	121	202	3159	0	165	225	1131	916	17	198	371	17
Cyanobacteria unclassified	0	0	17	0	0	0	0	0	0	0	0	13	0	85	0	0	0	0	0	0	0	0	0	0	0	0	0	0	0	0	0	0	0	0	17	0	0	0	0	0	0	0	0	0	0	0	0	0	0
Cytophagaceae	82	0	0	0	0	0	0	0	0	0	24	0	0	0	0	24	0	11	0	0	0	0	0	0	0	0	0	0	0	0	0	0	0	0	0	0	0	0	0	0	0	0	0	0	0	0	26	0	0
Dermabacteraceae	27	14	0	35	16	0	31	0	28	19	0	18	23	0	0	54	0	25	75	48	0	3807	30	14	8	0	29	0	0	0	0	0	0	32	32	48	0	0	0	50	0	0	0	0	1810	0	32	0	0
Dermacoccaceae	38	0	24	68	18	0	33	0	0	173	23	0	31	59	0	55	0	0	44	0	0	0	0	55	0	31	58	26	0	29	0	0	41	0	0	0	0	27	0	80	0	0	75	0	0	24	31	0	0
Dietziaceae	0	0	0	0	0	0	0	0	0	0	0	0	0	0	0	0	0	0	0	0	0	43	0	0	0	0	0	0	0	0	0	0	0	0	0	41	0	0	0	0	0	0	0	0	110	0	0	0	0
Enterobacteriaceae	0	0	0	63	21	0	53	0	19	17	27	0	19	31	0	31	0	15	42	19	0	13	33	0	0	77	0	0	0	0	0	71	0	155	28	36	0	0	0	37	0	49	82	0	0	14	14	20	0
Enterococcaceae	0	0	0	0	0	0	0	0	20	0	79	0	0	98	0	0	0	0	104	39	0	0	0	0	0	0	0	0	0	0	0	0	0	59	38	0	0	0	0	0	0	0	0	0	0	0	0	52	0
Erysipelotrichaceae	0	0	0	0	0	2	0	0	0	0	36	0	0	0	0	28	0	0	27	0	0	0	0	0	0	26	0	0	0	0	0	0	0	0	0	0	21	0	0	52	0	0	0	0	0	0	0	0	0
Eubacteriaceae	0	0	0	0	0	0	0	0	0	0	0	0	0	0	0	0	0	0	0	0	0	0	0	0	0	0	0	0	0	0	0	0	0	0	0	0	0	0	0	0	0	0	0	0	0	0	0	0	0
Firmicutes unclassified	0	0	0	0	0	4	0	0	0	0	15	0	0	0	0	0	0	0	0	0	0	0	0	0	0	0	0	0	0	0	0	0	0	0	0	0	31	0	0	0	0	0	0	0	0	0	0	0	0
Flavobacteriaceae	51	34	96	85	21	31	77	0	15	0	0	41	0	35	0	194	0	46	19	21	22	17	254	56	52	55	63	0	117	0	0	38	249	22	33	56	0	15	15	0	92	30	194	42	0	5	21	21	0
Fusobacteriaceae	54	25	95	16	33	27	72	0	0	29	7	0	34	0	0	88	0	63	25	11	0	0	266	29	0	83	0	0	31	0	0	0	0	35	42	0	0	0	0	0	42	67	70	0	89	0	17	0	0
GpI	0	0	0	0	10	0	0	0	0	0	0	0	0	0	0	26	0	0	0	0	0	6	0	0	0	0	0	0	0	0	0	0	0	0	0	0	0	0	0	0	0	0	0	0	0	0	0	0	0
Halomonadaceae	0	0	20	8	11	0	0	0	34	33	38	42	31	56	0	37	0	0	65	48	0	0	38	0	0	0	0	0	0	0	0	0	0	346	0	0	0	78	20	0	36	0	1485	0	0	8	52	0	0
Hyphomicrobiaceae	8	0	0	0	6	0	0	0	0	0	0	0	0	0	0	0	0	0	0	0	0	0	0	0	0	0	0	0	0	17	0	0	0	0	0	0	0	0	0	0	0	0	0	0	0	0	0	0	0
Intrasporangiaceae	19	0	47	0	0	0	0	0	0	0	64	49	26	171	0	26	0	14	93	41	19	42	31	83	0	63	0	18	0	0	0	0	0	0	0	0	0	0	0	0	0	58	0	0	52	0	78	0	0
Lachnospiraceae	21	0	103	32	10	0	0	0	19	8	111	28	21	58	0	66	0	21	0	0	68	0	83	46	0	51	22	0	89	0	0	0	42	0	150	260	0	44	15	68	0	30	23	113	0	0	78	0	4
Lactobacillaceae	0	0	0	20	0	0	0	0	49	0	276	0	0	0	14	0	0	0	0	0	0	45	0	34	0	0	0	0	0	0	0	0	0	73	0	0	0	0	0	0	0	0	50	0	24	23	21	0	6
Leptotrichiaceae	54	0	67	32	12	0	92	0	0	34	0	0	0	137	0	113	0	26	0	7	0	0	185	27	0	65	49	0	77	0	0	0	0	84	0	75	0	25	0	0	0	0	36	0	14	0	10	0	0
Leuconostocaceae	0	7	0	0	0	5	0	0	0	0	20	0	0	0	0	0	0	0	0	3	0	17	0	0	0	0	0	0	0	0	0	0	0	0	0	0	0	0	0	0	0	110	0	0	16	0	0	0	0
Listeriaceae	0	0	0	0	0	0	0	0	0	0	0	0	0	0	0	0	0	0	0	0	0	0	0	0	0	0	0	0	0	0	0	0	0	35	0	0	0	0	0	0	0	0	34	0	0	0	0	0	0
Methylobacteriaceae	6	6	0	15	0	0	67	0	0	0	13	0	0	32	0	34	0	0	0	0	16	0	87	0	0	34	29	0	72	81	14	96	0	0	47	45	0	21	20	112	0	0	310	54	113	75	23	18	0
Microbacteriaceae	0	0	0	0	0	0	0	39	0	0	0	0	0	0	0	0	0	0	53	0	0	10	0	0	0	0	0	0	0	0	0	0	0	0	0	27	0	0	0	0	0	0	0	13	29	0	0	28	0
Micrococcaceae	98	83	231	240	116	76	194	0	66	1557	176	115	235	788	11	558	25	209	504	71	81	8042	1553	90	128	173	85	64	107	120	0	35	691	774	147	314	171	41	122	390	160	156	242	109	2622	59	217	100	0
Moraxellaceae	28	15	55	53	19	0	76	0	22	13	0	0	8	430	39	112	5	17	97	39	35	0	116	188	42	64	137	0	93	0	0	130	50	237	135	82	51	71	65	0	41	62	96	101	115	49	27	71	26
Neisseriaceae	106	61	74	120	48	100	28	0	46	71	54	79	0	180	0	438	16	134	207	30	8	141	313	132	25	145	43	11	143	41	0	0	22	34	47	41	78	37	47	10	31	0	120	0	56	35	115	73	0
Nocardiaceae	0	0	0	0	0	0	0	0	0	0	0	0	0	0	0	54	0	0	0	0	30	0	37	47	0	21	0	0	0	0	0	0	0	0	0	23	0	0	0	0	0	0	45	56	0	0	0	0	0
Nocardioidaceae	5	0	0	0	0	0	0	0	0	0	5	0	10	0	0	0	0	0	0	0	0	0	15	0	0	0	0	0	0	0	0	0	0	0	0	0	0	0	0	0	0	0	0	0	0	0	6	0	0
Oxalobacteraceae	0	0	22	0	0	0	24	0	0	0	0	0	0	0	0	0	0	21	0	0	0	0	0	0	0	0	0	0	0	0	0	28	0	0	0	0	0	0	0	0	0	39	0	0	25	0	0	0	0
Paenibacillaceae 1	0	0	0	0	0	0	0	0	3	0	0	0	0	77	0	20	0	0	0	0	0	0	0	0	0	0	0	0	0	0	0	0	0	0	0	0	0	0	0	0	0	0	0	0	0	0	0	0	0
Pasteurellaceae	81	56	66	91	73	62	138	50	78	56	63	74	36	207	0	170	17	56	123	48	27	49	1286	171	53	103	119	25	182	0	0	72	106	303	97	0	121	30	15	34	89	55	65	37	103	92	150	0	0
Peptostreptococcaceae	0	50	0	0	0	0	0	0	0	0	11	0	0	0	0	0	0	8	0	0	30	0	0	26	0	0	0	0	0	16	0	0	0	58	56	35	0	0	15	38	35	0	0	0	0	0	0	0	0
Phyllobacteriaceae	0	0	0	0	0	0	0	36	0	0	0	0	0	0	8	0	0	0	0	0	29	20	0	0	0	0	0	0	49	0	0	46	0	0	0	0	0	0	0	0	42	42	0	0	0	23	0	9	0
Planococcaceae	0	0	0	0	0	0	0	0	0	0	0	0	0	0	0	27	0	0	0	0	0	0	0	0	0	0	0	0	0	0	0	0	0	0	0	0	0	0	0	0	0	0	0	0	0	0	0	0	0
Porphyromonadaceae	73	73	77	69	30	28	82	42	13	48	68	39	32	0	0	182	0	47	57	14	44	53	85	62	0	131	68	0	59	0	0	31	59	31	0	33	30	0	0	75	37	0	26	0	54	4	91	49	0
Prevotellaceae	63	56	163	41	14	6	76	71	0	42	237	11	28	167	8	253	0	114	0	7	22	66	124	127	16	74	38	40	148	0	102	30	0	171	120	44	99	26	23	62	0	46	144	48	84	84	166	37	12
Promicromonosporaceae	0	0	0	0	0	0	0	0	0	0	0	0	0	0	0	0	0	0	0	0	0	0	0	0	0	0	0	0	0	0	0	0	0	0	0	0	0	0	0	0	0	0	43	0	0	0	0	0	0
Propionibacteriaceae	98	69	0	86	27	29	218	0	0	36	65	22	14	131	37	0	21	49	6	25	0	54	0	74	61	54	79	28	0	88	14	0	13	12	0	0	32	0	45	116	20	0	91	88	0	36	79	12	0
Pseudomonadaceae	43	0	25	47	10	0	0	0	25	11	29	0	4	0	0	119	0	40	57	8	0	11	0	0	16	0	0	12	0	33	0	0	73	209	0	25	0	0	0	0	0	0	89	0	0	14	44	0	0
Rhizobiaceae	0	0	0	0	0	0	26	36	0	0	0	14	0	0	0	81	0	0	32	0	0	0	0	31	0	30	0	29	39	14	0	182	35	0	0	0	45	0	41	34	92	68	52	27	34	0	25	0	0
Rhodobacteraceae	0	0	20	0	12	0	44	0	21	34	61	0	0	8	0	81	0	3	13	31	0	68	30	96	0	0	0	25	30	23	0	0	0	0	9	13	0	0	38	0	0	49	246	0	0	12	25	0	0
Rhodocyclaceae	0	0	0	0	0	0	0	41	0	0	0	0	0	0	0	0	0	0	24	0	0	0	0	0	0	0	0	0	0	0	0	0	0	0	0	0	0	0	0	0	0	0	0	0	0	0	9	0	0
Ruminococcaceae	16	0	22	0	0	0	0	0	0	0	47	0	0	55	0	0	0	10	0	0	0	15	0	38	0	0	0	0	0	0	0	0	34	34	29	0	31	0	0	0	0	0	0	55	44	0	0	0	0
Sphingobacteriaceae	0	0	0	0	0	0	30	0	0	0	0	0	0	0	0	37	0	0	0	10	0	0	0	0	0	0	0	0	0	36	0	27	0	0	0	21	0	0	0	0	0	0	0	0	0	0	0	0	0
Sphingomonadaceae	27	22	38	37	10	0	31	49	40	0	118	13	6	71	25	0	0	39	0	21	29	0	47	45	17	28	64	0	0	0	37	0	123	36	0	0	0	0	16	57	0	0	50	0	34	12	13	0	0
Sphingomonadales unclassified	0	0	0	0	0	0	0	0	0	0	0	0	0	0	0	0	11	0	0	0	27	0	0	0	0	0	0	0	0	0	0	0	0	0	22	0	0	0	0	0	0	0	0	0	0	0	0	0	0
Spirochaetaceae	0	0	25	0	9	0	0	0	8	0	8	0	0	0	0	28	0	0	0	0	0	0	0	21	0	0	0	0	0	0	0	0	0	0	0	0	0	0	0	39	38	0	0	0	0	0	0	0	0
SR1 unclassified	18	0	57	0	0	0	0	0	0	0	0	0	9	0	0	0	0	6	0	0	0	0	0	0	0	0	0	0	0	0	0	0	0	0	0	16	0	0	0	0	0	0	0	0	0	11	0	11	0
Staphylococcaceae	26134	9282	3237	671	419	22512	15299	378	18074	7961	3047	4860	988	6778	12192	2447	13581	643	14744	1656	934	39641	284	3828	1329	530	114	1063	1206	846	871	8122	5339	7361	14753	23580	1771	28959	1526	16643	1230	754	2208	745	15272	70	19380	945	136
Streptococcaceae	148	154	160	154	138	171	566	0	255	199	236	232	257	538	0	840	65	264	120	202	111	102	7854	78	86	122	208	114	201	104	54	127	177	139	362	96	115	20	62	173	62	85	418	100	257	458	147	48	15
Streptophyta	0	8	20	11	0	0	0	0	0	12	0	0	0	56	8	0	0	36	28	0	0	21	0	28	0	0	0	0	42	0	0	24	69	0	0	0	28	42	0	0	0	0	40	40	13	0	12	25	7
unknown unclassified	27	358	278	245	310	36	204	911	309	121	260	367	562	167	239	64	352	464	209	423	42	93	44	0	0	0	0	0	0	0	0	0	0	0	0	0	0	0	0	0	0	0	0	0	0	0	0	884	470
Veillonellaceae	71	33	23	49	34	0	98	0	0	39	177	11	52	106	0	175	9	91	61	11	21	15	44	201	36	20	27	23	61	19	49	0	0	70	120	0	56	0	0	54	144	54	144	39	52	15	91	0	0
Xanthomonadaceae	0	9	29	0	0	0	0	0	0	9	40	12	24	0	0	0	27	0	0	0	29	31	0	32	0	37	0	0	26	15	0	0	0	191	52	0	42	0	139	21	0	0	0	0	7	0	34	0	0
[truncated: 20 more columns]
